# Supplementary material for: Exposure–Response Functions for the Effects of Traffic Noise on Self-Reported Annoyance and Sleep Disturbance in Finland: Effect of Exposure Estimation Method
Source: Int J Environ Res Public Health. 2022 Jan 25;19(3):1314. doi: 10.3390/ijerph19031314 (PMC8834923; doi:10.3390/ijerph19031314)
Supplement: Supplementary file 1 [file ijerph-19-01314-s001.zip]

Archive with 1 entries (1 files):
- ijerph-1459712-supplementary.pdf
